# Supplementary material for: Identification of candidate UDP-glycosyltransferases involved in protopanaxadiol-type ginsenoside biosynthesis in Panax ginseng
Source: Sci Rep. 2018 Aug 6;8:11744. doi: 10.1038/s41598-018-30262-7 (PMC6078999; doi:10.1038/s41598-018-30262-7)
Supplement: Supplementary file 1 — Supplementary Dataset 1 [file 41598_2018_30262_MOESM1_ESM.xls]

## Sheet: ST-1
Supplementary table 1. Tentative identification of 21 major ginsenosides discovered by liquid chromatography–mass spectrometry of adventitious roots of Panax ginseng
	No.	Identity	tR (min)	Observed m/z	Theoretical m/z	Molecular formula	CID fragments
	1*	ginsenoside Rg1	2018-05-07	845.4883 [M+CHOOH–H]–	8454899	C42H72O14	799 [M–H]–
							637 [M–(Glc–H2O)–H]–
							475 [M–2(Glc–H2O)–H]–
	2*	ginsenoside Re	2018-09-07	991.5469 [M+CHOOH–H]–	9915478	C48H82O18	945 [M–H]–
							799 [M–(Rha–H2O)–H]–
							783 [M–(Glc–H2O)–H]–
							637 [M–(Glc–H2O)–(Rha–H2O)–H]–
							619 [M–2(Glc–H2O)–H]–
							475 [M–2(Glc–H2O)–(Rha–H2O)–H]–
	3*	ginsenoside Rf	2018-06-15	845.4878 [M+CHOOH–H]–	8454899	C42H72O14	799 [M–H]–
							637 [M–(Glc–H2O)–H]–
							475 [M–2(Glc–H2O)–H]-
	4*	ginsenoside Rg2	2018-07-17	829.4943 [M+CHOOH–H]–	8294949	C42H72O13	783 [M–H]–
							637 [M–(Rha–H2O)–H]–
							619 [M–(Glc–H2O)–H]–
							475 [M–(Glc–H2O)–(Rha–H2O)–H]–
	5*	ginsenoside Rb1	2018-06-18	1153.5975 [M+CHOOH–H]–	11536006	C54H92O23	1107 [M–H]–
							945 [M–(Glc–H2O)–H]–
							783 [M–2(Glc–H2O)–H]–
							621 [M–3(Glc–H2O)–H]–
	6	m-ginsenoside Rb1	2018-04-19	1193.5945 [M–H]–	11935955	C57H94O26	1149 [M–CO2–H]–
							1107 [M–(malonyl)–H]–
							1089 [M–(malonyl)–H2O–H]–
							945 [M–(m-Glc–H2O)–H]–
							783 [M–(m-Glc–H2O)–(Glc–H2O)–H]–
	7*	ginsenoside Rc	2018-09-19	1123.5874 [M+CHOOH–H]–	11235900	C53H90O22	1077 [M–H]–
							945 [M–(Ara–H2O)–H]–
							783 [M–(Ara–H2O)–(Glc–H2O)–H]–
							621 [M–(Ara–H2O)–2(Glc–H2O)–H]–
	8*	ginsenoside Ro	20.0	955.4883 [M–H]–	9554903	C48H76O19	793 [M–(Glc–H2O)–H]–
							613 [M–(Ara–H2O)–H2O–H]–
							455 [M–2(Glc–H2O)–(GlcA–H2O)–H]–
	9	m-ginsenoside Rc	2018-08-20	1163.5811 [M–H]–	11635849	C56H92O25	1119 [M–CO2–H]–
							1077 [M–(malonyl)–H]–
							1059 [M–(malonyl)–H2O–H]–
							945 [M–(m-Ara–H2O)–H]–
							765 [M–(m-Ara–H2O)–(Glc–H2O)–H]–
	10*	ginsenoside Rb2	2018-05-21	1123.5863 [M+CHOOH–H]–	11235900	C53H90O22	1077 [M–H]–
							945 [M–(Ara–H2O)–H]–
							783 [M–(Ara–H2O)–(Glc–H2O)–H]–
							621 [M–(Ara–H2O)–2(Glc–H2O)–H]–
	11*	ginsenoside Rb3	22.0	1123.5891 [M+CHOOH–H]–	11235900	C53H90O22	1077 [M–H]–
							945 [M–(Xyl–H2O)–H]–
							915 [M–(Glc–H2O)–H]–
							783 [M–(Glc–H2O)–(Xyl–H2O)–H]–
	12	m-ginsenoside Rb2	2018-03-22	1163.5817 [M–H]–	11635849	C56H92O25	1119 [M–CO2–H]–
							1077 [M–(malonyl)–H]–
							1059 [M–(malonyl)–H2O–H]–
							945 [M–(malonyl)–(Ara–H2O)–H]–
							915 [M–(m-Glc–H2O)–H]–
							783 [M–(m-Glc–H2O)–(Ara–H2O)–H]–
	13	m-ginsenoside Rb3	2018-07-22	1163.5819 [M–H]–	11635849	C56H92O25	1119 [M–CO2–H]–
							1077 [M–(malonyl)–H]–
							1059 [M–(malonyl)–H2O–H]–
							945 [M–(malonyl)–(Xyl–H2O)–H]–
							915 [M–(m-Glc–H2O)–H]–
							783 [M–(m-Glc–H2O)–(Xyl–H2O)–H]–
	14*	ginsenoside Rd	2018-08-23	991.5494 [M+CHOOH–H]–	9915478	C48H82O18	945 [M–H]–
							783 [M–(Glc–H2O)–H]–
							621 [M–2(Glc–H2O)–H]–
	15	m-ginsenoside Rd	2018-02-24	1031.5400 [M–H]–	10315427	C51H84O21	987 [M–CO2–H]–
							945 [M–(malonyl)–H]–
							927 [M–(malonyl)–H2O–H]–
							783 [M–(m-Glc–H2O)–H]–
							765 [M–(m-Glc–H2O)–H2O–H]–
							621 [M–(m-Glc–H2O)–(Glc–H2O)–H]–
	16	gypenoside XVII	25.0	991.5467 [M+CHOOH–H]–	9915478	C48H82O18	945 [M–H]–
							783 [M–(Glc–H2O)–H]–
							621 [M–2(Glc–H2O)–H]–
	17	m-gypenoside XVII	2018-01-25	1031.5399 [M–H]–	10315427	C51H84O21	987 [M–CO2–H]–
							945 [M–(malonyl)–H]–
							927 [M–(malonyl)–H2O–H]–
							783 [M–(m-Glc–H2O)–H]–
							765 [M–(m-Glc–H2O)–H2O–H]–
							621 [M–(m-Glc–H2O)–(Glc–H2O)–H]–
	18	compound Mc1	2018-08-25	961.5364 [M+CHOOH–H]–	9615372	C47H80O17	915 [M–H]–
							783 [M–(Ara–H2O)–H]–
							621 [M–(Ara–H2O)–(Glc–H2O)–H]–
							459 [M–(Ara–H2O)–2(Glc–H2O)–H]–
	19	compound O	2018-04-26	961.5344 [M+CHOOH–H]–	9615372	C47H80O17	915 [M–H]–
							783 [M–(Ara–H2O)–H]–
							621 [M–(Ara–H2O)–(Glc–H2O)–H]–
							459 [M–(Ara–H2O)–2(Glc–H2O)–H]–
	20*	ginsenoside F2	2018-05-27	829.4935 [M+CHOOH–H]–	8294949	C42H72O13	783 [M–H]–
							621 [M–(Glc–H2O)–H]–
							459 [M–2(Glc–H2O)–H]–
	21	chikusetsusaponin IVa	2018-07-27	793.4366 [M–H]–	7934374	C42H66O14	613 [M–(Glc–H2O)–H2O–H]–
							455 [M–(Glc–H2O)–(GlcA–H2O)–H]–
	22*	ginsenoside Rg3	28.0	829.4965 [M+CHOOH–H]–	8294949	C42H72O13	783 [M–H]–
							621 [M–(Glc–H2O)–H]–
							459 [M–2(Glc–H2O)–H]–
	*Identification was validated by comparing with the reference standards.

## Sheet: ST-2
Supplementary Table 2. List of qPCR primers used in this study
	Target gene	Direction	Sequence(5'->3')
	Pg_S2351.7	Forward	TTATGACGCGTGCCAGATTG
		Reverse	GGCTTCGTCCGTGATTAACC
	Pg_S0804.16	Forward	CATGGCTGGCATATGGTCAC
		Reverse	GGAATGAGATGGGGAGGGAG
	Pg_S6708.3	Forward	TCCTCCTGATAACCTCCCCA
		Reverse	AGAGGATTGGTTGTGGAGGG
	Pg_S2390.5	Forward	TCCACCCAAGACATCCCTTC
		Reverse	TCTCTCAACAAGGTGGCGAT
	Pg_S5977.4	Forward	TTGAGGCATTGAGTTTGGGC
		Reverse	TCCCTCTAAGCTCATCCCCT
	Pg_S4157.4	Forward	AACGGTGATGGCCAAAACTC
		Reverse	CGCATGATGTCCTGTCCAAG
	Pg_S0245.36	Forward	GTCGGTCAGAGATTTCGTGC
		Reverse	CCACGATCACAGCCAACTTT
	Pg_S4174.10	Forward	AGCCTCTTTAGCCAAACCCT
		Reverse	AAACCACGAATGCCAAGCTT
	Pg_S5521.1	Forward	GCATTTAGACCTTGGTCCGC
		Reverse	TGGGTTTTGAGGAAGCAACG
